# Supplementary material for: Associations of Vitamin D With GPX4 and Iron Parameters in Chronic Obstructive Pulmonary Disease Patients: A Case–Control Study
Source: Can Respir J. 2024 Oct 28;2024:4505905. doi: 10.1155/2024/4505905 (PMC11535414; doi:10.1155/2024/4505905)
Supplement: Supporting Information — Additional supporting information can be found online in the Supporting Information section. [file 4505905.f1.zip]

Archive with 5 entries (5 files):
- Supplemental Figure (1).doc
- Supplemental Figure 1.pptx
- Supplemental Figure 2.pptx
- Supplemental Table 1 (2).doc
- Supplemental Table 2 (2).doc
